# Supplementary material for: Pandemic and student mental health: mental health symptoms among university students and young adults after the first cycle of lockdown in the UK
Source: BJPsych Open. 2022 Jul 26;8(4):e138. doi: 10.1192/bjo.2022.523 (PMC9345288; doi:10.1192/bjo.2022.523)
Supplement: Supplementary file 1 [file bjosup.zip]

Archive with 2 entries (2 files):
- S2056472422005233sup001.docx
- S2056472422005233sup002.docx
